# Supplementary material for: Integrating bioinformatics and machine learning to identify biomarkers of branched chain amino acid related genes in osteoarthritis
Source: BMC Musculoskelet Disord. 2025 May 26;26:517. doi: 10.1186/s12891-025-08779-6 (PMC12105201; doi:10.1186/s12891-025-08779-6)
Supplement: Supplementary file 7 — Supplementary Table 4: Results of enrichment analysis of up- and down-regulated differentially expressed genes. [file 12891_2025_8779_MOESM7_ESM.xls]

ID	Description	setSize	enrichmentScore	NES	pvalue	p.adjust	qvalue	rank	leading_edge	core_enrichment
KEGG_RIBOSOME	KEGG_RIBOSOME	KEGG_RIBOSOME	86	0.681049852680223	3.10532961917736	2.10479853440495e-19	3.87282930330512e-17	2.85809485198146e-17	5261	tags=84%, list=26%, signal=62%	6147/6224/6176/51187/6232/6134/6133/6222/6159/9045/6137/6142/6152/200916/6124/6156/6230/6194/6128/6139/4736/6191/6189/6122/6205/25873/6193/23521/6167/6135/6132/6188/6143/6201/7311/2197/6171/6129/6141/6173/6227/6157/6203/11224/6181/6233/6217/6169/6123/6125/6165/6161/6166/6130/6223/9349/6138/6164/6170/6155/6202/3921/6209/6187/6136/6210/6154/6160/6146/6207/6231/6168
KEGG_ACUTE_MYELOID_LEUKEMIA	KEGG_ACUTE_MYELOID_LEUKEMIA	KEGG_ACUTE_MYELOID_LEUKEMIA	57	0.569971265897804	2.41852714146841	3.77920221449243e-08	2.31791069155536e-06	1.7105862655071e-06	3475	tags=51%, list=17%, signal=42%	11040/7704/3815/4609/6932/3728/5467/6777/673/5914/5293/5970/1050/5894/5292/3551/10000/5371/5604/6934/6774/5595/8503/6776/1978/6198/6655/369/5290
KEGG_SPLICEOSOME	KEGG_SPLICEOSOME	KEGG_SPLICEOSOME	123	0.45348072273533	2.18991732118923	3.35625429388111e-08	2.31791069155536e-06	1.7105862655071e-06	3951	tags=42%, list=20%, signal=34%	56949/25949/84950/22938/10594/51729/10569/24148/9775/6428/3183/6429/11325/9128/10291/9092/8896/55696/3192/11017/9939/5093/27339/9129/220988/6434/3310/29896/10285/6432/6430/3304/988/10992/23451/9416/6626/23450/10084/9343/1665/57187/8175/10286/23350/11338/23020/10772/6426/9984/8683/6627
KEGG_INSULIN_SIGNALING_PATHWAY	KEGG_INSULIN_SIGNALING_PATHWAY	KEGG_INSULIN_SIGNALING_PATHWAY	136	0.429231408804504	2.10669565785249	9.26850292685718e-08	3.69130476770877e-06	2.72413223703908e-06	3596	tags=38%, list=18%, signal=32%	8660/2997/2872/2319/5836/23433/3099/5106/3643/5255/5565/51422/6720/673/868/5293/10603/9322/5105/5563/5894/5507/6517/3551/5500/10000/5256/2002/3635/5604/9021/5595/5770/5566/8503/5313/6194/10891/3098/1978/2308/2194/7248/5140/8651/6198/6655/369/79660/51763/5290/1399
KEGG_OLFACTORY_TRANSDUCTION	KEGG_OLFACTORY_TRANSDUCTION	KEGG_OLFACTORY_TRANSDUCTION	374	-0.337482153744231	-1.80189054607839	1.00307194774695e-07	3.69130476770877e-06	2.72413223703908e-06	8000	tags=52%, list=40%, signal=32%	403239/338675/26707/390649/79544/79295/138804/120066/10798/26245/126541/26735/81469/390436/390442/8386/26539/81696/26692/219865/341152/390882/390162/390054/219957/390265/390199/26188/219958/138883/119765/81285/26689/219477/128367/219493/403284/81327/341799/127385/284383/219960/390113/119772/2774/283111/219473/390037/26246/341276/219432/390036/138802/26659/390093/127066/390144/338674/26338/219952/…
KEGG_COMPLEMENT_AND_COAGULATION_CASCADES	KEGG_COMPLEMENT_AND_COAGULATION_CASCADES	KEGG_COMPLEMENT_AND_COAGULATION_CASCADES	67	-0.523316259578093	-2.15319016978377	5.81528516347594e-07	1.66834398568459e-05	1.23121495511048e-05	3560	tags=40%, list=18%, signal=33%	966/2155/714/725/713/3818/2153/2165/5054/715/4179/2147/5328/623/731/712/722/732/1361/717/2/1604/5627/735/2157/3426/5104
KEGG_LYSOSOME	KEGG_LYSOSOME	KEGG_LYSOSOME	118	-0.44482450717149	-2.03744567867429	6.3469608151044e-07	1.66834398568459e-05	1.23121495511048e-05	5502	tags=48%, list=27%, signal=35%	1520/1511/410/2548/138050/2990/2799/950/768239/9374/5641/1522/1174/3074/10053/3373/3425/23659/1176/2717/1497/1213/26503/53/3073/23431/1777/4668/5476/8120/162/967/3920/9114/79158/55353/50617/285362/256471/1508/175/51172/9741/130340/5538/23545/10717/427/3988/411/2720/1513/2760/2517/1075/26985/1519
KEGG_CIRCADIAN_RHYTHM_MAMMAL	KEGG_CIRCADIAN_RHYTHM_MAMMAL	KEGG_CIRCADIAN_RHYTHM_MAMMAL	12	0.819007847082183	2.32089514616062	6.13696369173547e-06	0.000141150164909916	0.000104166883714984	1516	tags=75%, list=8%, signal=69%	5187/8553/9572/4862/8864/79365/1453/1454/1408
KEGG_ADIPOCYTOKINE_SIGNALING_PATHWAY	KEGG_ADIPOCYTOKINE_SIGNALING_PATHWAY	KEGG_ADIPOCYTOKINE_SIGNALING_PATHWAY	66	0.484590264259477	2.11462237431045	9.62976810233698e-06	0.000196875258981112	0.00014529123803526	1806	tags=32%, list=9%, signal=29%	8660/6513/5106/5565/51422/7133/5970/5105/5563/6257/7132/6517/3551/10000/4792/9021/5588/2182/6256/6774/4794
KEGG_ECM_RECEPTOR_INTERACTION	KEGG_ECM_RECEPTOR_INTERACTION	KEGG_ECM_RECEPTOR_INTERACTION	83	-0.451241846722293	-1.93800035402114	5.41121399411493e-05	0.000995663374917148	0.000734785900253502	5531	tags=54%, list=27%, signal=39%	3381/7148/948/9900/3676/1286/1311/961/3694/3673/1605/3688/1293/3915/1302/9899/3685/3913/3911/5649/22801/6696/3675/3914/1292/63923/6382/1291/3696/3655/3371/3693/131873/7059/3161/7143/1278/1290/1277/1289/1280/1281/1301/2335/7058
KEGG_RENIN_ANGIOTENSIN_SYSTEM	KEGG_RENIN_ANGIOTENSIN_SYSTEM	KEGG_RENIN_ANGIOTENSIN_SYSTEM	17	-0.714146211697956	-2.1144430674308	0.000103118928114147	0.00172489843390936	0.00127295136140908	2622	tags=53%, list=13%, signal=46%	183/2028/1636/5476/290/4311/1215/186/57486
KEGG_NEUROACTIVE_LIGAND_RECEPTOR_INTERACTION	KEGG_NEUROACTIVE_LIGAND_RECEPTOR_INTERACTION	KEGG_NEUROACTIVE_LIGAND_RECEPTOR_INTERACTION	268	-0.306145011513376	-1.57478225769073	0.00022801499552683	0.00349622993141139	0.00258016968622465	4999	tags=33%, list=25%, signal=25%	2555/2834/84634/3972/2917/57053/5027/9038/1134/1136/84539/5745/706/1442/140/5746/2911/2831/9340/5030/148/10800/3354/2150/2895/8001/2559/1140/1133/4544/53829/7253/23620/2587/2693/5732/6869/3352/8698/4985/2898/1268/4157/5617/2906/2359/116443/4159/2147/1131/53637/55879/2689/2847/3062/2562/4161/623/3357/2798/680/5729/5734/2905/2862/2568/2900/4987/9127/7201/7252/2913/1903/2892/2897/6915/186/2560/2916/…
KEGG_SULFUR_METABOLISM	KEGG_SULFUR_METABOLISM	KEGG_SULFUR_METABOLISM	11	-0.741452074198759	-1.94360191486124	0.00038772867523112	0.00548785201865585	0.00404995944168538	2650	tags=73%, list=13%, signal=63%	9061/6799/55501/10380/6821/9060/166012/50515
KEGG_GLYCOSPHINGOLIPID_BIOSYNTHESIS_GLOBO_SERIES	KEGG_GLYCOSPHINGOLIPID_BIOSYNTHESIS_GLOBO_SERIES	KEGG_GLYCOSPHINGOLIPID_BIOSYNTHESIS_GLOBO_SERIES	14	-0.694642724667668	-1.96130838656835	0.000609016463421912	0.00747060195130879	0.00551320166887205	3887	tags=64%, list=19%, signal=52%	3074/2717/6483/2524/6489/3073/4668/10690/8706
KEGG_ERBB_SIGNALING_PATHWAY	KEGG_ERBB_SIGNALING_PATHWAY	KEGG_ERBB_SIGNALING_PATHWAY	86	0.385876716278226	1.75945181060381	0.000586961213791781	0.00747060195130879	0.00551320166887205	3596	tags=36%, list=18%, signal=30%	4690/5063/1026/1027/3725/4609/25/6777/673/868/5293/817/1956/5894/2549/10000/2002/5604/5062/2065/5595/8503/6776/1978/5609/9542/6198/6655/369/5290/1399
KEGG_RNA_DEGRADATION	KEGG_RNA_DEGRADATION	KEGG_RNA_DEGRADATION	50	0.45857834926834	1.88871126822314	0.000767507156429159	0.00882633229893533	0.00651371205127379	3563	tags=42%, list=18%, signal=35%	219988/55802/9337/2026/23019/3313/23016/22894/4849/23644/4850/2023/3329/23404/84186/4848/2027/54464/1656/167227/56915
KEGG_RENAL_CELL_CARCINOMA	KEGG_RENAL_CELL_CARCINOMA	KEGG_RENAL_CELL_CARCINOMA	66	0.414386910850497	1.80827370654035	0.000848257662553887	0.00918114175940678	0.00677555656157594	3596	tags=36%, list=18%, signal=30%	6513/5063/3725/112399/405/7422/201163/673/5293/54583/5894/2549/10000/5604/5062/5595/5228/8503/1387/6655/7042/369/5290/1399
KEGG_CHRONIC_MYELOID_LEUKEMIA	KEGG_CHRONIC_MYELOID_LEUKEMIA	KEGG_CHRONIC_MYELOID_LEUKEMIA	73	0.399918763891146	1.79086175026828	0.00104892481909907	0.0105730523126747	0.00780276743898766	3596	tags=38%, list=18%, signal=32%	1026/1027/9846/613/4609/25/6777/673/868/5293/5970/1488/5894/3551/10000/5604/4792/5595/1871/8503/6776/4193/6655/7042/369/7048/5290/1399
KEGG_T_CELL_RECEPTOR_SIGNALING_PATHWAY	KEGG_T_CELL_RECEPTOR_SIGNALING_PATHWAY	KEGG_T_CELL_RECEPTOR_SIGNALING_PATHWAY	107	0.359140428073417	1.69600901579806	0.00109178257576533	0.0105730523126747	0.00780276743898766	4296	tags=36%, list=21%, signal=29%	4690/5063/3725/5533/868/5293/5970/2353/5603/5894/3551/10000/7006/5604/4792/5588/4776/5062/5595/4794/2534/8503/5534/9020/5777/4793/4772/5609/5133/10892/6655/6300/5290/919/4775/1432/5600/5170/10298
KEGG_VALINE_LEUCINE_AND_ISOLEUCINE_DEGRADATION	KEGG_VALINE_LEUCINE_AND_ISOLEUCINE_DEGRADATION	KEGG_VALINE_LEUCINE_AND_ISOLEUCINE_DEGRADATION	43	0.464616618068431	1.840240363015	0.00121276988043198	0.0111574828999743	0.0082340691881961	1775	tags=33%, list=9%, signal=30%	217/38/224/593/4329/316/64087/30/18/3030/549/3155/35/586
KEGG_MTOR_SIGNALING_PATHWAY	KEGG_MTOR_SIGNALING_PATHWAY	KEGG_MTOR_SIGNALING_PATHWAY	51	0.426572342881827	1.77069312951043	0.00183143664725542	0.0160468734807141	0.0118423723055613	4506	tags=47%, list=22%, signal=37%	54541/8408/7422/673/5293/5563/10000/1975/6195/5595/6196/5228/8503/6194/1978/7248/6198/5290/253260/3091/5170/7249/6009/6794
KEGG_PATHWAYS_IN_CANCER	KEGG_PATHWAYS_IN_CANCER	KEGG_PATHWAYS_IN_CANCER	320	0.252466123494652	1.39499229389281	0.00205948505388837	0.0172247840870663	0.0127116541603636	2944	tags=22%, list=15%, signal=20%	6513/1026/5900/1027/3480/3725/112399/1017/23604/613/405/7704/3815/4609/7422/4791/6932/3728/25/5467/11186/6777/673/5914/868/5293/5970/1050/7855/1488/54583/2353/9618/1956/5894/6257/10319/3551/3326/10000/83593/5371/3908/5604/3716/4792/7188/6934/367/5743/6256/1495/6774/5595/5228/51588/1871/8503/89780/1441/1387/3569/6776/4193/4843/2308/1855/2956/10928/7185/8554/27006
KEGG_GLYCOSAMINOGLYCAN_BIOSYNTHESIS_CHONDROITIN_SULFATE	KEGG_GLYCOSAMINOGLYCAN_BIOSYNTHESIS_CHONDROITIN_SULFATE	KEGG_GLYCOSAMINOGLYCAN_BIOSYNTHESIS_CHONDROITIN_SULFATE	22	-0.573174927841125	-1.83985445115701	0.00242793946225784	0.0194235156980627	0.0143342879007442	1834	tags=41%, list=9%, signal=37%	55501/11285/113189/55790/337876/166012/126792/50515/54480
KEGG_PROPANOATE_METABOLISM	KEGG_PROPANOATE_METABOLISM	KEGG_PROPANOATE_METABOLISM	31	0.50689011239953	1.87671789594499	0.00279505322982514	0.0214287414286594	0.0158141169582212	2961	tags=42%, list=15%, signal=36%	217/38/224/4329/3939/84532/18/3030/79611/3945/39/3948/55902
KEGG_MAPK_SIGNALING_PATHWAY	KEGG_MAPK_SIGNALING_PATHWAY	KEGG_MAPK_SIGNALING_PATHWAY	266	0.262540960640109	1.42326741286333	0.00303708694376517	0.0223529599061117	0.0164961775050824	3596	tags=24%, list=18%, signal=20%	2872/1649/3725/4616/1647/5533/1843/4609/4791/5607/673/9252/5970/2353/1956/1844/5603/5894/5598/2264/784/7132/3551/10000/1850/4217/51295/23118/2002/5604/3310/3727/782/9479/4776/5062/6195/408/5595/3164/6196/5566/9261/1386/5534/9064/9020/4216/3304/23162/1845/6237/5922/5609/8491/27006/22800/80824/6655/6300/7042/7048/4215/10912/1399
KEGG_FRUCTOSE_AND_MANNOSE_METABOLISM	KEGG_FRUCTOSE_AND_MANNOSE_METABOLISM	KEGG_FRUCTOSE_AND_MANNOSE_METABOLISM	32	0.486027108023992	1.83122376002892	0.00326009027225322	0.0230714080805612	0.0170263823935492	4117	tags=44%, list=20%, signal=35%	5209/3099/5210/4351/29925/226/5372/3098/3795/7167/9108/5213/230/8776
KEGG_PRIMARY_BILE_ACID_BIOSYNTHESIS	KEGG_PRIMARY_BILE_ACID_BIOSYNTHESIS	KEGG_PRIMARY_BILE_ACID_BIOSYNTHESIS	16	-0.634151105519695	-1.84687484366611	0.0040065545733395	0.0249945059906543	0.0184456022471075	6014	tags=69%, list=30%, signal=48%	10998/6718/1109/80270/570/9023/8309/51302/6342/9420/1582
KEGG_O_GLYCAN_BIOSYNTHESIS	KEGG_O_GLYCAN_BIOSYNTHESIS	KEGG_O_GLYCAN_BIOSYNTHESIS	29	-0.525862489518698	-1.81556385162006	0.00407519119412841	0.0249945059906543	0.0184456022471075	5209	tags=59%, list=26%, signal=44%	63917/374378/26290/79695/2591/442117/57452/9334/6483/2650/2590/55568/79623/11227/29071/2589/51809
KEGG_GLYCOLYSIS_GLUCONEOGENESIS	KEGG_GLYCOLYSIS_GLUCONEOGENESIS	KEGG_GLYCOLYSIS_GLUCONEOGENESIS	61	0.399874793928548	1.72555639191727	0.00406272576681968	0.0249945059906543	0.0184456022471075	3898	tags=39%, list=19%, signal=32%	217/3099/5106/224/3939/84532/441531/2026/5105/226/3945/5230/5313/2821/2023/3098/3948/128/2027/55902/2597/7167/5213/230
KEGG_PROSTATE_CANCER	KEGG_PROSTATE_CANCER	KEGG_PROSTATE_CANCER	89	0.346014108152944	1.57960215312802	0.00380846576084084	0.0249945059906543	0.0184456022471075	2748	tags=28%, list=14%, signal=24%	1026/1027/3480/1017/6932/673/5293/5970/1956/5894/3551/3326/10000/10488/5604/4792/6934/367/64764/5595/1871/8503/1387/4193/2308
KEGG_NEUROTROPHIN_SIGNALING_PATHWAY	KEGG_NEUROTROPHIN_SIGNALING_PATHWAY	KEGG_NEUROTROPHIN_SIGNALING_PATHWAY	125	0.303042258394496	1.47281244172561	0.00452458817319766	0.0268556201247861	0.0198190789250424	2250	tags=24%, list=11%, signal=21%	8660/2309/3725/10782/25/5607/673/9252/5293/10603/5970/817/5603/5894/5598/2549/3551/10000/4217/5604/4792/6195/5595/11213/4794/6196/9261/4804/8503/396
KEGG_ENDOMETRIAL_CANCER	KEGG_ENDOMETRIAL_CANCER	KEGG_ENDOMETRIAL_CANCER	52	0.398994068086503	1.67187255151036	0.00605635461084942	0.0348240390123842	0.0256996626578808	2181	tags=27%, list=11%, signal=24%	2309/4609/6932/673/5293/1956/5894/10000/2002/5604/6934/1495/5595/8503
KEGG_GLYCOSAMINOGLYCAN_BIOSYNTHESIS_HEPARAN_SULFATE	KEGG_GLYCOSAMINOGLYCAN_BIOSYNTHESIS_HEPARAN_SULFATE	KEGG_GLYCOSAMINOGLYCAN_BIOSYNTHESIS_HEPARAN_SULFATE	26	-0.519463387410802	-1.73654539172506	0.00685601901354951	0.0382274999543366	0.0282113701036008	3797	tags=50%, list=19%, signal=41%	2134/2132/26035/64131/222537/2137/9394/3340/11285/9348/9957/126792/2135
KEGG_B_CELL_RECEPTOR_SIGNALING_PATHWAY	KEGG_B_CELL_RECEPTOR_SIGNALING_PATHWAY	KEGG_B_CELL_RECEPTOR_SIGNALING_PATHWAY	75	0.362092272125941	1.61270784505282	0.00752276660277631	0.0407114427914953	0.0300444858129457	3475	tags=32%, list=17%, signal=27%	3725/5533/974/5293/5970/2353/5894/3551/10000/3635/5604/4792/4776/5595/4794/8503/5534/971/5777/4793/4772/10892/6655/5290
KEGG_ADHERENS_JUNCTION	KEGG_ADHERENS_JUNCTION	KEGG_ADHERENS_JUNCTION	68	0.356773549697494	1.56681100131798	0.00824504649051025	0.0433453872643968	0.0319883006699496	4666	tags=43%, list=23%, signal=33%	3480/3643/10810/1459/5797/6932/56288/1956/10458/89/6934/1495/5595/2534/10163/5770/1387/5777/7048/81/8936/9855/6714/6615/2064/88/5792/4233/2033
