# Supplementary material for: Integrating bioinformatics and machine learning to identify biomarkers of branched chain amino acid related genes in osteoarthritis
Source: BMC Musculoskelet Disord. 2025 May 26;26:517. doi: 10.1186/s12891-025-08779-6 (PMC12105201; doi:10.1186/s12891-025-08779-6)
Supplement: Supplementary file 8 — Supplementary Table 5-6: GSEA enrichment analysis. [file 12891_2025_8779_MOESM8_ESM.xls]

ID	Description	setSize	enrichmentScore	NES	pvalue	p.adjust	qvalue	rank	leading_edge	core_enrichment
KEGG_OLFACTORY_TRANSDUCTION	KEGG_OLFACTORY_TRANSDUCTION	KEGG_OLFACTORY_TRANSDUCTION	374	-0.355367309921163	-1.91812231875677	1.58246165640741e-09	2.91172944778963e-07	2.29873377457076e-07	8162	tags=53%, list=41%, signal=32%	26534/79324/283189/255725/442191/219960/402135/283092/128371/81448/442194/127062/219431/391194/390321/9626/390037/392376/346517/341799/343563/127069/390197/23538/283694/805/390061/5593/390437/283111/26248/51806/441669/119749/120065/121130/285659/138804/26707/8386/219968/143503/818/4995/219957/119772/442186/122748/390162/79473/219875/138803/26476/391192/409/219874/390077/341568/256144/282770/40199…
KEGG_PATHWAYS_IN_CANCER	KEGG_PATHWAYS_IN_CANCER	KEGG_PATHWAYS_IN_CANCER	320	0.332554056412385	1.8306178605475	9.08014163269863e-08	8.35373030208274e-06	6.59505023848637e-06	3389	tags=28%, list=17%, signal=24%	1026/25/3725/6932/6513/7422/112399/1017/83593/5228/2353/8503/4791/4609/1050/7188/9618/7483/5900/1027/5914/7855/6774/650/3908/4824/5743/54583/613/10319/4088/3480/1956/4193/11186/1495/54205/2308/3091/5604/3815/5747/6608/405/3569/673/5467/3716/1399/6655/1499/4792/7481/2956/367/861/5894/5582/5154/8643/9063/3320/3326/8554/3728/7175/5290/2263/1441/331/4790/2251/4233/5970/10000/5888/598/6256/4843/7704/5…
KEGG_INSULIN_SIGNALING_PATHWAY	KEGG_INSULIN_SIGNALING_PATHWAY	KEGG_INSULIN_SIGNALING_PATHWAY	136	0.420081001184117	2.05913614363166	1.72362390046341e-07	1.05715599228422e-05	8.34596836013861e-06	3673	tags=35%, list=18%, signal=29%	3099/3098/8503/2872/5105/9021/2997/8660/5500/2194/8651/5507/5836/5563/5565/10603/5837/23433/2308/3643/5604/5770/79660/5140/2319/673/6720/1399/6655/5255/5894/8835/5562/5290/5313/10000/6198/51422/5293/3635/6517/10891/5106/5573/5599/9322/868/5590
KEGG_ACUTE_MYELOID_LEUKEMIA	KEGG_ACUTE_MYELOID_LEUKEMIA	KEGG_ACUTE_MYELOID_LEUKEMIA	57	0.522384108732987	2.22156640354098	4.89001762486608e-06	0.000218086635812899	0.000172173659852289	2860	tags=40%, list=14%, signal=35%	5292/6932/8503/4609/11040/1050/5914/6774/5604/3815/673/5467/6655/861/5894/3728/5290/4790/5970/10000/6198/7704/5293
KEGG_RIBOSOME	KEGG_RIBOSOME	KEGG_RIBOSOME	86	0.454023421844523	2.07139504924159	5.92626727752444e-06	0.000218086635812899	0.000172173659852289	7620	tags=63%, list=38%, signal=39%	6173/6133/6231/51187/6232/6147/6144/6122/6152/6170/6224/6192/6175/6176/140801/6189/23521/6194/6123/200916/6234/6222/6134/6124/9045/6156/6139/6132/6188/6227/6135/11224/6202/6167/6233/25873/6157/6143/6164/6193/2197/9349/6155/6169/6142/6204/6191/6203/6137/6141/6181/7311/6161/6230
KEGG_SPLICEOSOME	KEGG_SPLICEOSOME	KEGG_SPLICEOSOME	123	0.39480199480002	1.89947271363265	1.03882649679027e-05	0.000318573459015682	0.000251505362380802	3626	tags=32%, list=18%, signal=26%	3310/9775/22938/6428/51729/3183/220988/6628/6432/3192/6434/1655/1665/56949/58517/10594/3304/84950/8896/988/10772/9939/6426/7919/6430/9128/10569/11017/25949/9716/23020/27339/9129/23350/23450/9416/10286/3190/6429
KEGG_CIRCADIAN_RHYTHM_MAMMAL	KEGG_CIRCADIAN_RHYTHM_MAMMAL	KEGG_CIRCADIAN_RHYTHM_MAMMAL	12	0.802082996610133	2.27675952321778	1.57766674108342e-05	0.000414700971941929	0.000327395504164681	1979	tags=83%, list=10%, signal=75%	1408/8553/8864/1407/79365/4862/1453/1454/9572/5187
KEGG_LYSOSOME	KEGG_LYSOSOME	KEGG_LYSOSOME	118	-0.41652642005481	-1.92948716474878	1.80756001742769e-05	0.000415738804008368	0.000328214845269764	7197	tags=63%, list=36%, signal=41%	6609/1211/58511/10577/27074/285362/5538/54/537/8907/411/3073/3373/3920/23431/1510/8218/55353/53/5641/138050/3425/10053/8943/1512/533/1522/1200/1201/9179/4125/23545/79158/20/768239/4891/1508/9114/968/57192/1509/427/1513/162/410/23163/9374/5476/2548/84572/256471/8905/245972/175/4668/967/9476/1176/1777/9741/1497/130340/2990/8120/26985/51172/23659/1519/1075/2720/3988/2517/10717/2760
KEGG_RENAL_CELL_CARCINOMA	KEGG_RENAL_CELL_CARCINOMA	KEGG_RENAL_CELL_CARCINOMA	66	0.450472287793828	1.96495556541888	8.24634688506408e-05	0.00137938893350163	0.00108899126329076	2860	tags=29%, list=14%, signal=25%	3725/6513/7422/112399/5063/5228/8503/54583/3091/5604/405/673/1399/6655/5894/5290/4233/10000/5293
KEGG_COMPLEMENT_AND_COAGULATION_CASCADES	KEGG_COMPLEMENT_AND_COAGULATION_CASCADES	KEGG_COMPLEMENT_AND_COAGULATION_CASCADES	67	-0.458395787012469	-1.9015905693911	6.94886100259476e-05	0.00137938893350163	0.00108899126329076	4688	tags=39%, list=23%, signal=30%	3053/5648/2165/2147/2155/716/7035/2157/629/713/712/1604/2/2243/731/5627/722/717/4153/732/3818/715/5104/3426/725/735
KEGG_OXIDATIVE_PHOSPHORYLATION	KEGG_OXIDATIVE_PHOSPHORYLATION	KEGG_OXIDATIVE_PHOSPHORYLATION	100	-0.411467858170717	-1.84457870064235	8.19722199446596e-05	0.00137938893350163	0.00108899126329076	7929	tags=62%, list=39%, signal=38%	440567/4723/4694/1351/1350/155066/27089/4720/4722/1347/4716/4714/4712/341947/1349/4731/8992/1345/537/1327/4698/1537/4726/374291/1337/529/125965/126328/4695/29796/4707/7384/533/64077/4704/9296/23545/495/9114/1340/4706/4697/170712/4696/4713/4728/525/10975/9167/4718/4709/4702/9377/245972/4708/6391/10063/496/534/1353/90423/1352
KEGG_PROSTATE_CANCER	KEGG_PROSTATE_CANCER	KEGG_PROSTATE_CANCER	89	0.401940049724222	1.83219630613793	0.000216945026261362	0.00332649040267422	0.00262617663369018	3251	tags=33%, list=16%, signal=27%	1026/6932/1017/8503/1027/4824/3480/1956/4193/2308/5604/64764/673/6655/1499/4792/367/5894/5154/3320/3326/5290/2263/4790/5970/10000/5293/7184/10488
KEGG_PARKINSONS_DISEASE	KEGG_PARKINSONS_DISEASE	KEGG_PARKINSONS_DISEASE	98	-0.394785381603809	-1.76306133349602	0.000381516125686335	0.00539992054817581	0.00426309516961248	8588	tags=67%, list=43%, signal=39%	83447/7388/4717/7054/4700/4715/440567/6570/4723/4694/1351/1350/27089/4720/118424/4722/1347/4716/4714/7416/4712/341947/1349/4731/1345/1327/4698/7419/1537/7317/4726/374291/1337/125965/4695/29796/2861/4707/27429/7314/7384/4704/11315/7345/1340/4706/4697/170712/4696/4713/4728/10975/9167/6531/4718/9627/4709/4702/9377/7332/4708/7318/6391/6571/7327/9246
KEGG_ADIPOCYTOKINE_SIGNALING_PATHWAY	KEGG_ADIPOCYTOKINE_SIGNALING_PATHWAY	KEGG_ADIPOCYTOKINE_SIGNALING_PATHWAY	66	0.423454508616677	1.84710428577768	0.000452282122248097	0.005944279320975	0.00469285209550657	3336	tags=36%, list=17%, signal=30%	7133/6513/5105/9021/8660/6774/5563/5565/2182/4794/2181/4792/5588/5562/4790/5970/10000/6794/6256/51422/6517/10891/5106/5599
KEGG_ERBB_SIGNALING_PATHWAY	KEGG_ERBB_SIGNALING_PATHWAY	KEGG_ERBB_SIGNALING_PATHWAY	86	0.383355307961358	1.74898529196049	0.000678350323970159	0.00832109730736729	0.00656928734792154	5189	tags=44%, list=26%, signal=33%	1026/25/3725/5063/8503/1839/4609/1027/4690/1956/5604/5747/673/817/1399/6655/2065/5894/5582/5290/10000/6198/5293/6714/5599/868/9542/6776/5609/1978/6777/5336/2064/7039/1398/2002/5062/2549
KEGG_BLADDER_CANCER	KEGG_BLADDER_CANCER	KEGG_BLADDER_CANCER	40	0.486459936389489	1.90725813936974	0.000988669290354311	0.0113696968390746	0.00897607645190098	1950	tags=30%, list=10%, signal=27%	1026/7422/5228/4609/9252/1956/4193/11186/5604/7057/673/5894
KEGG_MAPK_SIGNALING_PATHWAY	KEGG_MAPK_SIGNALING_PATHWAY	KEGG_MAPK_SIGNALING_PATHWAY	266	0.267633638324415	1.44986999636137	0.00205166610416251	0.0222062684215237	0.0175312645433082	5148	tags=34%, list=26%, signal=26%	3725/4616/5533/1843/2353/3164/9479/4791/4609/3310/1850/2872/1844/9261/1649/3727/1847/9252/9020/1845/5606/1956/5598/5534/3304/5604/1647/8491/673/1399/6655/100137049/4216/6788/4776/1326/5894/5582/5154/5494/5971/2263/4790/2251/5921/5970/10000/4908/80824/1852/1849/5607/2122/8649/10746/6195/5599/2247/23118/10125/2264/5603/9175/4915/408/4215/2317/22800/1432/8912/5609/2256/5495/3551/8074/836/2248/4217/3…
KEGG_FRUCTOSE_AND_MANNOSE_METABOLISM	KEGG_FRUCTOSE_AND_MANNOSE_METABOLISM	KEGG_FRUCTOSE_AND_MANNOSE_METABOLISM	32	0.500514425966598	1.87608420975534	0.00252005952635662	0.0238518483717473	0.0188304066092742	4049	tags=44%, list=20%, signal=35%	3099/3098/5209/5210/29925/4351/9107/8898/7167/9108/8776/226/3795/5208
KEGG_CHRONIC_MYELOID_LEUKEMIA	KEGG_CHRONIC_MYELOID_LEUKEMIA	KEGG_CHRONIC_MYELOID_LEUKEMIA	73	0.378038390580869	1.68156376291012	0.00259259221432036	0.0238518483717473	0.0188304066092742	3120	tags=32%, list=16%, signal=27%	1026/25/8503/4609/1027/613/4088/4193/5604/9846/673/1399/6655/4792/861/5894/5290/4790/5970/10000/598/5293/2122
KEGG_T_CELL_RECEPTOR_SIGNALING_PATHWAY	KEGG_T_CELL_RECEPTOR_SIGNALING_PATHWAY	KEGG_T_CELL_RECEPTOR_SIGNALING_PATHWAY	107	0.337653351929172	1.58927219365591	0.00243751741936535	0.0238518483717473	0.0188304066092742	2860	tags=24%, list=14%, signal=21%	3725/5533/5063/2353/8503/9020/4690/10892/5534/5604/4772/4794/5777/6655/4792/4776/8915/1326/5894/5133/5588/5290/4790/5970/10000/5293
KEGG_B_CELL_RECEPTOR_SIGNALING_PATHWAY	KEGG_B_CELL_RECEPTOR_SIGNALING_PATHWAY	KEGG_B_CELL_RECEPTOR_SIGNALING_PATHWAY	75	0.367874159462348	1.63648610815437	0.00360332591892202	0.0315719985276977	0.0249252619955508	2955	tags=28%, list=15%, signal=24%	3725/5533/2353/8503/10892/5534/5604/4772/4794/5777/6655/4792/4776/8915/5894/5290/4790/5970/10000/5293/3635
KEGG_NEUROACTIVE_LIGAND_RECEPTOR_INTERACTION	KEGG_NEUROACTIVE_LIGAND_RECEPTOR_INTERACTION	KEGG_NEUROACTIVE_LIGAND_RECEPTOR_INTERACTION	268	-0.266458260204243	-1.38409285177808	0.00502533135582096	0.0420300440668662	0.0331816137369996	5931	tags=39%, list=29%, signal=28%	116444/3357/3354/1144/2566/9287/1134/84539/2559/1128/1815/2693/1909/2568/5617/2554/3352/57053/155/1140/5646/2692/4142/2488/2898/4159/4157/2890/706/2565/11255/4987/3358/2895/2147/1133/9934/2688/3972/116443/2555/4887/2492/2906/4160/3351/3952/2561/2914/2904/2560/2897/8001/2899/122042/3356/5746/1268/4985/4161/2570/7252/4544/2831/5024/2562/2847/2862/5027/2740/9127/165829/6915/1136/1129/2557/9248/5031/…
