# Supplementary material for: Integrating bioinformatics and machine learning to identify biomarkers of branched chain amino acid related genes in osteoarthritis
Source: BMC Musculoskelet Disord. 2025 May 26;26:517. doi: 10.1186/s12891-025-08779-6 (PMC12105201; doi:10.1186/s12891-025-08779-6)
Supplement: Supplementary file 9 — Supplementary Table 7: The 150 drugs were identified. [file 12891_2025_8779_MOESM9_ESM.xls]

## Sheet: Sheet1
Chemical Name	Chemical ID	Gene Symbol
1,2-Dimethylhydrazine	D019813	SLC3A2	SLC7A5
1-(2-trifluoromethoxyphenyl)-2-nitroethanone	C576882	SLC3A2	SLC7A5
1-Butanol	D020001	SLC3A2	SLC7A5
1-Methyl-3-isobutylxanthine	D015056	SLC3A2	SLC7A5
1-Methyl-4-phenylpyridinium	D015655	SLC3A2	SLC7A5
2,2',4,4',5-brominated diphenyl ether	C477694	SLC3A2	SLC7A5
2,2',4,4'-tetrabromodiphenyl ether	C511295	SLC3A2	SLC7A5
2',3,3',4',5-pentachloro-4-hydroxybiphenyl	C111118	SLC3A2	SLC7A5
2,3',4,4',5-pentachlorobiphenyl	C070055	SLC3A2	SLC7A5
2,5,2',5'-tetrachlorobiphenyl	C009407	SLC3A2	SLC7A5
2,6-dinitrotoluene	C023514	SLC3A2	SLC7A5
2-methyl-2H-pyrazole-3-carboxylic acid (2-methyl-4-o-tolylazophenyl)amide	C511621	SLC3A2	SLC7A5
3,4,5,3',4'-pentachlorobiphenyl	C023035	SLC3A2	SLC7A5
4-(4-((5-(4,5-dimethyl-2-nitrophenyl)-2-furanyl)methylene)-4,5-dihydro-3-methyl-5-oxo-1H-pyrazol-1-yl)benzoic acid	C584509	SLC3A2	SLC7A5
4-(5-benzo(1,3)dioxol-5-yl-4-pyridin-2-yl-1H-imidazol-2-yl)benzamide	C459179	SLC3A2	SLC7A5
(4-amino-1,4-dihydro-3-(2-pyridyl)-5-thioxo-1,2,4-triazole)copper(II)	C517041	SLC3A2	SLC7A5
4-chloro-N-((4-(1,1-dimethylethyl)phenyl)methyl)-3-ethyl-1-methyl-1H-pyrazole-5-carboxamide	C429623	SLC3A2	SLC7A5
abrine	C496492	SLC3A2	SLC7A5
Acetaminophen	D000082	SLC3A2	SLC7A5
Acrylamide	D020106	SLC3A2	SLC7A5
afimoxifene	C016601	SLC3A2	SLC7A5
Aflatoxin B1	D016604	SLC3A2	SLC7A5
Air Pollutants	D000393	SLC3A2	SLC7A5
Amino Acids, Peptides, and Proteins	D000602	SLC3A2	SLC7A5
Antimycin A	D000968	SLC3A2	SLC7A5
aristolochic acid I	C000228	SLC3A2	SLC7A5
Arsenic	D001151	SLC3A2	SLC7A5
Asbestos, Crocidolite	D017638	SLC3A2	SLC7A5
Atrazine	D001280	SLC3A2	SLC7A5
azoxystrobin	C087670	SLC3A2	SLC7A5
benz(a)anthracene	C030935	SLC3A2	SLC7A5
Benzo(a)pyrene	D001564	SLC3A2	SLC7A5
beta-Naphthoflavone	D019324	SLC3A2	SLC7A5
bis(4-hydroxyphenyl)sulfone	C543008	SLC3A2	SLC7A5
bisphenol A	C006780	SLC3A2	SLC7A5
bisphenol B	C492482	SLC3A2	SLC7A5
bisphenol F	C000611646	SLC3A2	SLC7A5
Cadmium Chloride	D019256	SLC3A2	SLC7A5
Carbamazepine	D002220	SLC3A2	SLC7A5
Carbon Tetrachloride	D002251	SLC3A2	SLC7A5
chloroacetaldehyde	C004656	SLC3A2	SLC7A5
Chlorpyrifos	D004390	SLC3A2	SLC7A5
chrysene	C031180	SLC3A2	SLC7A5
Cidofovir	D000077404	SLC3A2	SLC7A5
Cisplatin	D002945	SLC3A2	SLC7A5
Clodronic Acid	D004002	SLC3A2	SLC7A5
Clofibrate	D002994	SLC3A2	SLC7A5
cobaltous chloride	C018021	SLC3A2	SLC7A5
Colforsin	D005576	SLC3A2	SLC7A5
Cosmetics	D003358	SLC3A2	SLC7A5
Cuprizone	D003471	SLC3A2	SLC7A5
Cycloheximide	D003513	SLC3A2	SLC7A5
Cyclosporine	D016572	SLC3A2	SLC7A5
Dactinomycin	D003609	SLC3A2	SLC7A5
decamethrin	C017180	SLC3A2	SLC7A5
Decitabine	D000077209	SLC3A2	SLC7A5
deguelin	C107676	SLC3A2	SLC7A5
Dexamethasone	D003907	SLC3A2	SLC7A5
Diethylhexyl Phthalate	D004051	SLC3A2	SLC7A5
Diethylstilbestrol	D004054	SLC3A2	SLC7A5
dorsomorphin	C516138	SLC3A2	SLC7A5
Endosulfan	D004726	SLC3A2	SLC7A5
entinostat	C118739	SLC3A2	SLC7A5
Environmental Pollutants	D004785	SLC3A2	SLC7A5
Estradiol	D004958	SLC3A2	SLC7A5
Ethanol	D000431	SLC3A2	SLC7A5
Ethinyl Estradiol	D004997	SLC3A2	SLC7A5
Ethyl Methanesulfonate	D005020	SLC3A2	SLC7A5
Fenofibrate	D011345	SLC3A2	SLC7A5
fenpyroximate	C415144	SLC3A2	SLC7A5
Fenretinide	D017313	SLC3A2	SLC7A5
Flame Retardants	D005411	SLC3A2	SLC7A5
Flutamide	D005485	SLC3A2	SLC7A5
Folic Acid	D005492	SLC3A2	SLC7A5
Fulvestrant	D000077267	SLC3A2	SLC7A5
Gasoline	D005742	SLC3A2	SLC7A5
Genistein	D019833	SLC3A2	SLC7A5
Gentamicins	D005839	SLC3A2	SLC7A5
hexabromocyclododecane	C089796	SLC3A2	SLC7A5
Hydrogen Peroxide	D006861	SLC3A2	SLC7A5
Ibuprofen	D007052	SLC3A2	SLC7A5
ICG 001	C492448	SLC3A2	SLC7A5
Ifosfamide	D007069	SLC3A2	SLC7A5
Indomethacin	D007213	SLC3A2	SLC7A5
Ionomycin	D015759	SLC3A2	SLC7A5
Ivermectin	D007559	SLC3A2	SLC7A5
(+)-JQ1 compound	C561695	SLC3A2	SLC7A5
K 7174	C410337	SLC3A2	SLC7A5
Leflunomide	D000077339	SLC3A2	SLC7A5
Lipopolysaccharides	D008070	SLC3A2	SLC7A5
mercuric bromide	C042720	SLC3A2	SLC7A5
Mercuric Chloride	D008627	SLC3A2	SLC7A5
Mercury	D008628	SLC3A2	SLC7A5
Metformin	D008687	SLC3A2	SLC7A5
Methamphetamine	D008694	SLC3A2	SLC7A5
methylmercuric chloride	C004925	SLC3A2	SLC7A5
Methyl Methanesulfonate	D008741	SLC3A2	SLC7A5
Nanotubes, Carbon	D037742	SLC3A2	SLC7A5
NSC668394	C570897	SLC3A2	SLC7A5
Oxygen	D010100	SLC3A2	SLC7A5
Ozone	D010126	SLC3A2	SLC7A5
Paraquat	D010269	SLC3A2	SLC7A5
Particulate Matter	D052638	SLC3A2	SLC7A5
p-Chloromercuribenzoic Acid	D020245	SLC3A2	SLC7A5
pentabromodiphenyl ether	C086401	SLC3A2	SLC7A5
perfluoro-n-nonanoic acid	C101816	SLC3A2	SLC7A5
perfluorooctane sulfonic acid	C076994	SLC3A2	SLC7A5
perfluorooctanoic acid	C023036	SLC3A2	SLC7A5
Phenobarbital	D010634	SLC3A2	SLC7A5
Phenylmercuric Acetate	D010662	SLC3A2	SLC7A5
Phytoestrogens	D048789	SLC3A2	SLC7A5
Piperonyl Butoxide	D010882	SLC3A2	SLC7A5
pirinixic acid	C006253	SLC3A2	SLC7A5
Piroxicam	D010894	SLC3A2	SLC7A5
Plasticizers	D010968	SLC3A2	SLC7A5
Polycyclic Aromatic Hydrocarbons	D011084	SLC3A2	SLC7A5
pyrachlostrobin	C513428	SLC3A2	SLC7A5
Quercetin	D011794	SLC3A2	SLC7A5
quinocetone	C502851	SLC3A2	SLC7A5
Raloxifene Hydrochloride	D020849	SLC3A2	SLC7A5
Resveratrol	D000077185	SLC3A2	SLC7A5
Roscovitine	D000077546	SLC3A2	SLC7A5
Rosiglitazone	D000077154	SLC3A2	SLC7A5
Rotenone	D012402	SLC3A2	SLC7A5
S-(1,1,2,2-tetrafluoroethyl)cysteine	C064116	SLC3A2	SLC7A5
S-(1,2-dichlorovinyl)cysteine	C039961	SLC3A2	SLC7A5
Selenium	D012643	SLC3A2	SLC7A5
Silicon Dioxide	D012822	SLC3A2	SLC7A5
Smoke	D012906	SLC3A2	SLC7A5
sodium arsenite	C017947	SLC3A2	SLC7A5
Soot	D053260	SLC3A2	SLC7A5
Sunitinib	D000077210	SLC3A2	SLC7A5
systhane	C446685	SLC3A2	SLC7A5
Tamoxifen	D013629	SLC3A2	SLC7A5
Temozolomide	D000077204	SLC3A2	SLC7A5
Tetrachlorodibenzodioxin	D013749	SLC3A2	SLC7A5
Tetradecanoylphorbol Acetate	D013755	SLC3A2	SLC7A5
Thapsigargin	D019284	SLC3A2	SLC7A5
thifluzamide	C494892	SLC3A2	SLC7A5
Thioacetamide	D013853	SLC3A2	SLC7A5
titanium dioxide	C009495	SLC3A2	SLC7A5
Tobacco Smoke Pollution	D014028	SLC3A2	SLC7A5
Trichloroethylene	D014241	SLC3A2	SLC7A5
Tunicamycin	D014415	SLC3A2	SLC7A5
Valproic Acid	D014635	SLC3A2	SLC7A5
Vehicle Emissions	D001335	SLC3A2	SLC7A5
vinclozolin	C025643	SLC3A2	SLC7A5
Zearalenone	D015025	SLC3A2	SLC7A5
Zidovudine	D015215	SLC3A2	SLC7A5
Zoledronic Acid	D000077211	SLC3A2	SLC7A5
