# Supplementary material for: Integrating bioinformatics and machine learning to identify biomarkers of branched chain amino acid related genes in osteoarthritis
Source: BMC Musculoskelet Disord. 2025 May 26;26:517. doi: 10.1186/s12891-025-08779-6 (PMC12105201; doi:10.1186/s12891-025-08779-6)
Supplement: Supplementary file 10 — Supplementary Table 8: The Gene-disease association analysis, two biomarkers were associated with 38 diseases. [file 12891_2025_8779_MOESM10_ESM.csv]

ID	Description	GeneRatio	BgRatio	pvalue	p.adjust	qvalue	geneID	Count
DOID:0080202	adenoid cystic carcinoma	2/2	8/10312	5.26676979001915e-07	5.26676979001915e-07	2.85118364572466e-06	SLC7A5/SLC3A2	2
DOID:8858	tonsil cancer	2/2	9/10312	6.77156115859606e-07	6.77156115859606e-07	2.85118364572466e-06	SLC7A5/SLC3A2	2
DOID:8557	oropharynx cancer	2/2	12/10312	1.24145287907594e-06	1.24145287907594e-06	3.48478001144124e-06	SLC7A5/SLC3A2	2
DOID:4015	sarcomatoid carcinoma	2/2	14/10312	1.71170018175623e-06	1.71170018175623e-06	3.60357933001311e-06	SLC7A5/SLC3A2	2
DOID:0050865	tongue squamous cell carcinoma	2/2	31/10312	8.74659982985323e-06	8.74659982985323e-06	1.47311155029107e-05	SLC7A5/SLC3A2	2
DOID:2671	transitional cell carcinoma	2/2	85/10312	6.71513148227442e-05	6.71513148227442e-05	9.42474594003427e-05	SLC7A5/SLC3A2	2
DOID:0060119	pharynx cancer	2/2	96/10312	8.57731080088834e-05	8.57731080088834e-05	0.000103185693845273	SLC7A5/SLC3A2	2
DOID:127	leiomyoma	2/2	120/10312	0.000134302629645488	0.000134302629645488	0.000141371189100514	SLC7A5/SLC3A2	2
DOID:5520	head and neck squamous cell carcinoma	2/2	208/10312	0.000404939357284044	0.000404939357284044	0.000378890626698521	SLC7A5/SLC3A2	2
DOID:3910	lung adenocarcinoma	2/2	263/10312	0.00064805721276975	0.00064805721276975	0.00050093712664468	SLC7A5/SLC3A2	2
DOID:1542	head and neck carcinoma	2/2	269/10312	0.000678021370896538	0.000678021370896538	0.00050093712664468	SLC7A5/SLC3A2	2
DOID:11934	head and neck cancer	2/2	276/10312	0.000713835405468668	0.000713835405468668	0.00050093712664468	SLC7A5/SLC3A2	2
DOID:1996	rectum adenocarcinoma	1/2	9/10312	0.00174486202154089	0.00174486202154089	0.0011302749937107	SLC7A5	1
DOID:4682	extrahepatic bile duct carcinoma	1/2	10/10312	0.00193864153002932	0.00193864153002932	0.00116610016843869	SLC7A5	1
DOID:0060084	cell type benign neoplasm	2/2	480/10312	0.00216238519664501	0.00216238519664501	0.00121397063671299	SLC7A5/SLC3A2	2
DOID:4556	lung large cell carcinoma	1/2	12/10312	0.00232614411733012	0.00232614411733012	0.00122428637754217	SLC7A5	1
DOID:1993	rectum cancer	1/2	29/10312	0.00561687831181046	0.00561687831181046	0.00278235458170177	SLC7A5	1
DOID:3113	papillary carcinoma	1/2	47/10312	0.00909525998995209	0.00909525998995209	0.00385086911156877	SLC3A2	1
DOID:5158	pleural cancer	1/2	48/10312	0.00928832472254104	0.00928832472254104	0.00385086911156877	SLC7A5	1
DOID:7474	malignant pleural mesothelioma	1/2	48/10312	0.00928832472254104	0.00928832472254104	0.00385086911156877	SLC7A5	1
DOID:11963	esophagitis	1/2	51/10312	0.00986740606095338	0.00986740606095338	0.00385086911156877	SLC7A5	1
DOID:0050861	colorectal adenocarcinoma	1/2	52/10312	0.0100603955539734	0.0100603955539734	0.00385086911156877	SLC7A5	1
DOID:3907	lung squamous cell carcinoma	1/2	68/10312	0.0131456692969666	0.0131456692969666	0.00481305969682987	SLC7A5	1
DOID:0050866	oral squamous cell carcinoma	1/2	71/10312	0.0137236220418527	0.0137236220418527	0.00481530597959745	SLC7A5	1
DOID:0080199	colorectal carcinoma	1/2	98/10312	0.0189175787395248	0.0189175787395248	0.00618937139032088	SLC7A5	1
DOID:6050	esophageal disease	1/2	99/10312	0.0191096841676157	0.0191096841676157	0.00618937139032088	SLC7A5	1
DOID:3717	gastric adenocarcinoma	1/2	119/10312	0.0229478426520924	0.0229478426520924	0.00715722187979489	SLC7A5	1
DOID:3068	glioblastoma	1/2	130/10312	0.0250556227319498	0.0250556227319498	0.00753552563366912	SLC7A5	1
DOID:8618	oral cavity cancer	1/2	138/10312	0.0265871241473192	0.0265871241473192	0.00772039902644479	SLC7A5	1
DOID:3748	esophagus squamous cell carcinoma	1/2	143/10312	0.0275437012104315	0.0275437012104315	0.00773156525205094	SLC7A5	1
DOID:3069	malignant astrocytoma	1/2	177/10312	0.0340359542811276	0.0340359542811276	0.00924576007636743	SLC7A5	1
DOID:4896	bile duct adenocarcinoma	1/2	198/10312	0.0380350125826892	0.0380350125826892	0.00938630336053933	SLC7A5	1
DOID:4947	cholangiocarcinoma	1/2	198/10312	0.0380350125826892	0.0380350125826892	0.00938630336053933	SLC7A5	1
DOID:5517	stomach carcinoma	1/2	202/10312	0.0387957974788574	0.0387957974788574	0.00938630336053933	SLC7A5	1
DOID:4897	bile duct carcinoma	1/2	208/10312	0.0399364105263463	0.0399364105263463	0.00938630336053933	SLC7A5	1
DOID:4606	bile duct cancer	1/2	209/10312	0.0401264468663056	0.0401264468663056	0.00938630336053933	SLC7A5	1
DOID:1107	esophageal carcinoma	1/2	219/10312	0.0420257757218314	0.0420257757218314	0.00956489916855338	SLC7A5	1
DOID:5041	esophageal cancer	1/2	255/10312	0.0488477850110591	0.0488477850110591	0.010824993908268	SLC7A5	1
